# Supplementary material for: Asymmetric real-time PCR and multiplex melting curve analysis with TaqMan probes for detecting PIK3CA mutations
Source: Data Brief. 2015 Nov 14;5:913–7. doi: 10.1016/j.dib.2015.10.046 (PMC4669479; doi:10.1016/j.dib.2015.10.046)
Supplement: Supplementary file 1 — Supplementary material [file mmc1.zip]

Archive with 7 entries (7 files):
- Kondratova - coi_disclosure.pdf
- Lichtenstein - coi_disclosure.pdf
- Nechaeva - coi_disclosure.pdf
- Senderovich - coi_disclosure.pdf
- Shelepov - coi_disclosure.pdf
- Stroganova - coi_disclosure.pdf
- Botezatu - coi_disclosure.pdf
